# Supplementary material for: Association between Elevated Iodine Intake and IQ among School Children in Portugal
Source: Nutrients. 2022 Oct 26;14(21):4493. doi: 10.3390/nu14214493 (PMC9657725; doi:10.3390/nu14214493)
Supplement: Supplementary file 1 [file nutrients-14-04493-s001.zip]

Archive with 1 entries (1 files):
- nutrients-1936997-supplementary.pdf
